# Supplementary material for: The Synthesis and Evaluation of RGD−Conjugated Chitosan Gel as Daily Supplement for Body Weight Control
Source: Materials (Basel). 2021 Aug 10;14(16):4467. doi: 10.3390/ma14164467 (PMC8399670; doi:10.3390/ma14164467)
Supplement: Supplementary file 1 [file materials-14-04467-s001.zip]

Archive with 1 entries (1 files):
- materials-1315469-supplementary.pdf
